# Supplementary material for: Exploring the Regulators of Keratinization: Role of BMP-2 in Oral Mucosa
Source: Cells. 2024 May 9;13(10):807. doi: 10.3390/cells13100807 (PMC11119837; doi:10.3390/cells13100807)
Supplement: Supplementary file 1 [file cells-13-00807-s001.zip]

Archive with 1 entries (1 files):
- cells-2964801-SI.pdf
